# Supplementary material for: Insights into the nutritional prevention of macular degeneration based on a comparative topic modeling approach
Source: PeerJ Comput Sci. 2024 Mar 20;10:e1940. doi: 10.7717/peerj-cs.1940 (PMC11042009; doi:10.7717/peerj-cs.1940)
Supplement: Supplemental Information 2 [file peerj-cs-10-1940-s002.zip]

Archive with 22 entries (21 files):
- positive_result_reports/
- __MACOSX/._positive_result_reports
- positive_result_reports/1-s2.0-S0002916523279095-main.pdf
- __MACOSX/positive_result_reports/._1-s2.0-S0002916523279095-main.pdf
- positive_result_reports/new1.pdf
- __MACOSX/positive_result_reports/._new1.pdf
- positive_result_reports/jama_272_18_032.pdf
- __MACOSX/positive_result_reports/._jama_272_18_032.pdf
- positive_result_reports/new3.pdf
- __MACOSX/positive_result_reports/._new3.pdf
- positive_result_reports/new2.pdf
- __MACOSX/positive_result_reports/._new2.pdf
- positive_result_reports/.DS_Store
- __MACOSX/positive_result_reports/._.DS_Store
- positive_result_reports/new6.pdf
- __MACOSX/positive_result_reports/._new6.pdf
- positive_result_reports/new4.pdf
- __MACOSX/positive_result_reports/._new4.pdf
- positive_result_reports/i1552-5783-54-14-ORSF42.pdf
- __MACOSX/positive_result_reports/._i1552-5783-54-14-ORSF42.pdf
- positive_result_reports/1-s2.0-S0161642020308368-main.pdf
- __MACOSX/positive_result_reports/._1-s2.0-S0161642020308368-main.pdf
