# Supplementary material for: Insights into the nutritional prevention of macular degeneration based on a comparative topic modeling approach
Source: PeerJ Comput Sci. 2024 Mar 20;10:e1940. doi: 10.7717/peerj-cs.1940 (PMC11042009; doi:10.7717/peerj-cs.1940)
Supplement: Supplemental Information 3 [file peerj-cs-10-1940-s003.zip]

Archive with 18 entries (17 files):
- negative_result_reports/
- __MACOSX/._negative_result_reports
- negative_result_reports/awh-et-al-2017-progression-from-no-amd-to-intermediate-amd-as-influenced-by-antioxidant-treatment-and-genetic-risk-an.pdf
- __MACOSX/negative_result_reports/._awh-et-al-2017-progression-from-no-amd-to-intermediate-amd-as-influenced-by-antioxidant-treatment-and-genetic-risk-an.pdf
- negative_result_reports/.DS_Store
- __MACOSX/negative_result_reports/._.DS_Store
- negative_result_reports/nihms529465.pdf
- __MACOSX/negative_result_reports/._nihms529465.pdf
- negative_result_reports/755.full.pdf
- __MACOSX/negative_result_reports/._755.full.pdf
- negative_result_reports/Evans_et_al-2017-Cochrane_Database_of_Systematic_Reviews.pdf
- __MACOSX/negative_result_reports/._Evans_et_al-2017-Cochrane_Database_of_Systematic_Reviews.pdf
- negative_result_reports/Biol_BC_2014_IvanAgtmaal.pdf
- __MACOSX/negative_result_reports/._Biol_BC_2014_IvanAgtmaal.pdf
- negative_result_reports/s10792-019-01140-6.pdf
- __MACOSX/negative_result_reports/._s10792-019-01140-6.pdf
- negative_result_reports/nutrients-13-01253-v2.pdf
- __MACOSX/negative_result_reports/._nutrients-13-01253-v2.pdf
